# Supplementary material for: Factors Influencing the Potential Distribution of Globally Endangered Egyptian Vulture Nesting Habitat in Nepal
Source: Animals (Basel). 2023 Feb 11;13(4):633. doi: 10.3390/ani13040633 (PMC9951647; doi:10.3390/ani13040633)
Supplement: Supplementary file 1 [file animals-13-00633-s001.zip]

Archive with 1 entries (1 files):
- animals-2092897-supplementary.pdf
